# Supplementary material for: Fourier transform infrared spectroscopy study of ligand photodissociation and migration in inducible nitric oxide synthase
Source: F1000Res. 2014 Dec 12;3:290. Originally published 2014 Nov 28. [Version 2] doi: 10.12688/f1000research.5836.2 (PMC4304226; doi:10.12688/f1000research.5836.2)
Supplement: Fourier transform infrared photolysis difference spectra of CO- and NO-ligated inducible nitric oxide synthase — Detailed information on the dataset can be found in the text file “Raw data legend”. [file f1000research-3-6345-s0000.tgz]

Archive with 1 entries (1 files):
- e6f75fc2-bd8f-4575-a444-705c60512360_Raw_data.zip
